# Supplementary material for: Elucidating the contribution of wild related species on autochthonous pear germplasm: A case study from Mount Etna
Source: PLoS One. 2018 Jun 1;13(6):e0198512. doi: 10.1371/journal.pone.0198512 (PMC5983503; doi:10.1371/journal.pone.0198512)
Supplement: S2 Table — Structure descriptive statistics. For increasing values of K, the number of replications are reported together with the mean and standard deviation of the estimated Ln probability of data, the mean rate of change of the likelihood distribution Ln'(K), the mean absolute value of the 2nd order rate of change of the likelihood distribution |Ln''(K)| and the ΔK (mean (|Ln''(K)|) / sd(L(K)). (XLSX) [file pone.0198512.s004.xlsx]

## Sheet: Foglio1
	Table S2. Descriptive statistics of structure analysis. Structure descriptive statistics. For increasing values of K, the number of replications are reported together with the mean and standard deviation of the estimated Ln probability of data, the mean rate of change of the likelihood distribution Ln'(K), the mean absolute value of the 2nd order rate of change of the likelihood distribution |Ln'…
	K	Reps	Mean LnP(K)	Stdev LnP(K)	Ln'(K)	|Ln''(K)|	Delta K
	1	5	-2404.64	1.0139	NA	NA	NA
	2	5	-2232.16	1.0015	172.48	106.52	106.361
	3	5	-2166.2	8.8082	65.96	41.86	4.75237
	4	5	-2142.1	12.7828	24.1	49.38	3.863
	5	5	-2068.62	35.608	73.48	22.9	0.643115
	6	5	-2018.04	49.7012	50.58	29.98	0.603205
	7	5	-1937.48	52.368	80.56	35.42	0.676367
	8	5	-1892.34	85.9752	45.14	NA	NA
