# Supplementary material for: Elucidating the contribution of wild related species on autochthonous pear germplasm: A case study from Mount Etna
Source: PLoS One. 2018 Jun 1;13(6):e0198512. doi: 10.1371/journal.pone.0198512 (PMC5983503; doi:10.1371/journal.pone.0198512)
Supplement: S3 Table — Individuals exhibiting both QI values less than 0.8 were considered ‘admixed’. All other individuals are grouped as ‘wild’ or ‘cultivated’ according to the predominant subpopulation. The status of the individual is also reported (RSA = Relative Species Amygdaliformis, RS = Relative Species, LV = Local Varieties, NCV = National Cultivated Varieties, ICV = International Cultivated Varieties). (XLSX) [file pone.0198512.s005.xlsx]

## Sheet: Foglio1
	Table S3. Assigned QI values at K = 2. Individuals exhibiting both QI values less than 0.8 were considered ‘admixed’. All other individuals are grouped as ‘wild’ or ‘cultivated’ according to the predominant subpopulation. The status of the individual is also reported (RSA = Relative Species Amygdaliformis, RS = Relative Species, LV = Local Varieties, NCV = National Cultivated Varieties, ICV = Int…
	Accessions	Wild' Group	Cultivated' Group	Model based group in Figure	Status
	P. AMYGDALIFORMIS 3	0.994	0.006	wild	RSA
	P. AMYGDALIFORMIS 4	0.993	0.007	wild	RSA
	P. PYRASTER 8	0.993	0.007	wild	RS
	P. AMYGDALIFORMIS 2	0.992	0.008	wild	RSA
	P. AMYGDALIFORMIS 8	0.992	0.008	wild	RSA
	P. AMYGDALIFORMIS 9	0.992	0.008	wild	RSA
	P. AMYGDALIFORMIS 7	0.991	0.009	wild	RSA
	P. PYRASTER 9	0.991	0.009	wild	RS
	P. AMYGDALIFORMIS 1	0.988	0.012	wild	RSA
	P. PYRASTER 1	0.983	0.017	wild	RS
	P. PYRASTER 3	0.96	0.04	wild	RS
	P. PYRASTER 11	0.947	0.053	wild	RS
	P. PYRASTER 7	0.907	0.093	wild	RS
	P. PYRASTER 10	0.519	0.481	admixed	RS
	PIRIDDA	0.993	0.007	wild	LV
	FACCIA_DONNA	0.991	0.009	wild	LV
	ROSA	0.991	0.009	wild	LV
	S.CATERINA	0.991	0.009	wild	LV
	S._GIOVANNINO	0.99	0.01	wild	LV
	IANCULIDDU	0.988	0.012	wild	LV
	MOSCATELLO_NERO	0.988	0.012	wild	LV
	IALUFARU	0.987	0.013	wild	LV
	FACCIBEDDA	0.983	0.017	wild	LV
	P.PAULUZZO	0.983	0.017	wild	LV
	RAZZUOLO_ROSATA	0.982	0.018	wild	LV
	CATANESE	0.98	0.02	wild	LV
	TABACCARO	0.97	0.03	wild	LV
	BIANCHETTONE	0.969	0.031	wild	LV
	ZUCCAREDDU	0.969	0.031	wild	LV
	PISCIAZZANU	0.95	0.05	wild	LV
	SCIADUNA	0.95	0.05	wild	LV
	ADAMO	0.944	0.056	wild	LV
	PARADISO-CONFITTARU	0.928	0.072	wild	LV
	PIRU_PIZZU-DOFATA	0.861	0.139	wild	LV
	CHIUZZU	0.758	0.242	admixed	LV
	VILLALBA	0.71	0.28	admixed	LV
	ANGELICO_DOPPIO	0.613	0.387	admixed	LV
	S.CONO	0.357	0.643	admixed	LV
	PISTACCHINO	0.281	0.719	admixed	LV
	BRUTTU_BEDDU	0.067	0.933	cultivated	LV
	PASQUALINO	0.032	0.968	cultivated	LV
	ALESSIO	0.027	0.973	cultivated	LV
	AZZONE_DI_CASSONE	0.027	0.973	cultivated	LV
	DUCHESSA_D'ANGIO'	0.018	0.982	cultivated	LV
	PUTIRU_D'ESTATE	0.015	0.985	cultivated	LV
	IAZZULEDDU	0.014	0.986	cultivated	LV
	ZIO_PIETRO	0.013	0.987	cultivated	LV
	PERGOLESI	0.01	0.99	cultivated	LV
	PERO_ANGELICO	0.01	0.99	cultivated	LV
	PIRU_MULINCIANO	0.01	0.99	cultivated	LV
	PUTIRU_D'INVERNO	0.008	0.992	cultivated	LV
	GAROFALO	0.991	0.009	wild	NCV
	S.GIOVANNI	0.99	0.01	wild	NCV
	BIANCHETTO	0.988	0.012	wild	NCV
	S._PIETRO	0.986	0.014	wild	NCV
	MOSCATELLO	0.983	0.017	wild	NCV
	MOSCATELLO2	0.972	0.028	wild	NCV
	SPADONA	0.972	0.028	wild	NCV
	SPINEDDU	0.956	0.044	wild	NCV
	BELLA_DI_GIUGNO	0.945	0.055	wild	NCV
	GENTILE	0.348	0.652	admixed	NCV
	BERGAMOTTO	0.018	0.982	cultivated	NCV
	COSCIA	0.01	0.99	cultivated	NCV
	VIRGOLESE	0.01	0.99	cultivated	NCV
	BUTIRRA	0.009	0.991	cultivated	NCV
	BUONA_LUISA	0.007	0.993	cultivated	NCV
	DECANA_DEL_COMIZIO	0.569	0.431	admixed	ICV
	BUTIRRA_HARDY	0.6	0.4	admixed	ICV
	KAISER	0.078	0.922	cultivated	ICV
	ABATE_FETEL	0.034	0.966	cultivated	ICV
	HARROW_SWEET	0.012	0.988	cultivated	ICV
	MAX_RED_BARLETT	0.007	0.993	cultivated	ICV
	WILLIAM'S	0.007	0.993	cultivated	ICV
